# Supplementary material for: The mitochondrial genome of the plant-pathogenic fungus Stemphylium lycopersici uncovers a dynamic structure due to repetitive and mobile elements
Source: PLoS One. 2017 Oct 3;12(10):e0185545. doi: 10.1371/journal.pone.0185545 (PMC5626475; doi:10.1371/journal.pone.0185545)
Supplement: S1 Table — (XLSX) [file pone.0185545.s004.xlsx]

## Sheet: Hoja 2
Table S1. Functional annotation of the non-conserved protein-coding genes of the mitochondrial genome of S. lycopersici CIDEFI-216
Gene	Product	InterPro IDs	Gene Ontology IDs	Enzyme Codes
orf99	hypothetical protein	-	-	-
orf100	hypothetical protein	-	-	-
orf102	LAGLIDADG domain-containing protein	IPR004860 ; IPR027434	F:GO:0004519	-
orf110	hypothetical protein	-	-	-
orf116	hypothetical protein	-	-	-
orf127	hypothetical protein	-	-	-
orf185	hypothetical protein	-	-	-
orf201	GIY-YIG domain-containing protein	IPR000305; IPR003611; IPR006350; IPR027299	F:GO:0003677; F:GO:0004519; P:GO:0006810	-
orf210	hypothetical protein	-	-	-
orf217	N-acetyl-transferase	IPR000182 ; IPR016181	P:GO:0042967; F:GO:0008080	-
orf251	hypothetical protein	-	-	-
orf273	LAGLIDADG domain-containing protein	IPR004860; IPR027434	C:GO:0005743; F:GO:0003677; F:GO:0003723; F:GO:0004519; F:GO:0004536; F:GO:0008121; F:GO:0009055; F:GO:0046872; P:GO:0000372; P:GO:0006118; P:GO:0006122; P:GO:0006308; P:GO:0034337; P:GO:0090305; P:GO:1902600	EC:1.10.2.2
orf296	LAGLIDADG domain-containing protein	IPR004860; IPR027434	C:GO:0005743; C:GO:0045275; C:GO:0045275; F:GO:0003723; F:GO:0004519; F:GO:0008121; F:GO:0009055; F:GO:0046872; P:GO:0006118; P:GO:0006122; P:GO:0006397; P:GO:0008380; P:GO:0090305; P:GO:1902600	EC:1.10.2.2
orf314	hypothetical protein	IPR003647	C:GO:0005739; F:GO:0004519; P:GO:0090305	-
orf316	GIY-YIG domain-containing protein	IPR000305; IPR003611; IPR003647; IPR027299	C:GO:0005743; C:GO:0016021; C:GO:0045277; F:GO:0003677; F:GO:0004129; F:GO:0004519; F:GO:0005507; P:GO:0006123; P:GO:0090305; P:GO:1902600	EC:1.9.3.1
orf344	LAGLIDADG domain-containing protein	IPR004860; IPR027434	C:GO:0005739; C:GO:0016021; F:GO:0004519; F:GO:0009055; F:GO:0016491; F:GO:0046872; P:GO:0006091; P:GO:0006118; P:GO:0044763; P:GO:0055114; P:GO:0090305;	-
orf345	hypothetical protein	-	-	-
orf366	LAGLIDADG domain-containing protein	IPR004860; IPR027434	C:GO:0005739; C:GO:0044425; F:GO:0003677; F:GO:0003723; F:GO:0004519; F:GO:0004536; P:GO:0000372; P:GO:0006308; P:GO:0034337; P:GO:0044710; P:GO:0090305;	-
orf370	GIY-YIG domain-containing protein	IPR000305; IPR000305; IPR003647; IPR027299	C:GO:0005739	-
orf377	LAGLIDADG domain-containing protein	IPR004860; IPR027434	C:GO:0005739; C:GO:0016021; F:GO:0004519; F:GO:0005488; P:GO:0044710; P:GO:0090305;	-
orf398	LAGLIDADG domain-containing protein	IPR027434; IPR004860	F:GO:0004519; P:GO:0090305	-
orf450	LAGLIDADG domain-containing protein	IPR004860; IPR027434	C:GO:0005739; C:GO:0044425; F:GO:0004519; F:GO:0015002; P:GO:0022904; P:GO:0090305	-
orf469	GIY-YIG domain-containing protein	IPR000305; IPR003647; IPR010896; IPR027299	P:GO:0090305; F:GO:0003677; F:GO:0004519; C:GO:0005739; C:GO:0016020; C:GO:0016021;	-
orf472	hypothetical protein	-	C:GO:0005739; C:GO:0016020; C:GO:0016021	-
