# Supplementary material for: The mitochondrial genome of the plant-pathogenic fungus Stemphylium lycopersici uncovers a dynamic structure due to repetitive and mobile elements
Source: PLoS One. 2017 Oct 3;12(10):e0185545. doi: 10.1371/journal.pone.0185545 (PMC5626475; doi:10.1371/journal.pone.0185545)
Supplement: S2 Table — (XLSX) [file pone.0185545.s005.xlsx]

## Sheet: Hoja 2
Table S2. TargetP 1.1 predictions.
Gene	Protein Lenght	mTP 1	SP 2	Other 3	Location	Reliability Class 4	Presequence Length
nuclear atp8	1.729	0.916	0.063	0.650	Mitochondria	1	120
nuclear atp9	133	0.914	0.012	0.130	Mitochondria	2	15
1 Prediction score for mitochondrial targeting peptide.
2 Prediction score for signal peptide.
3 Prediction score for other sorting signal.
4 From 1 to 5, where 1 indicates the strongest prediction.
